# Supplementary material for: Nasal Administration of Durvillaea antarctica Fucoidan Inhibits Lung Cancer Growth in Mice Through Immune Activation
Source: Pharmaceuticals (Basel). 2025 Sep 9;18(9):1354. doi: 10.3390/ph18091354 (PMC12472368; doi:10.3390/ph18091354)
Supplement: Supplementary file 1 [file pharmaceuticals-18-01354-s001.zip]

Archive with 1 entries (1 files):
- pharmaceuticals-3790825-supplementary.pdf
